# Supplementary material for: Modulation of the Osteosarcoma Expression Phenotype by MicroRNAs
Source: PLoS One. 2012 Oct 25;7(10):e48086. doi: 10.1371/journal.pone.0048086 (PMC3485010; doi:10.1371/journal.pone.0048086)
Supplement: Table S2 — Overview of TaqMan assays for quantitative real-time PCR experiments. (XLS) [file pone.0048086.s003.xls]

## Sheet: Sheet1
Supporting Information Table S2
Overview of TaqMan assays for real-time experiments
miRNA assays	AssayID	mature sequence
miR-1	002222	UGGAAUGUAAAGAAGUAUGUAU
miR-9	000583	UCUUUGGUUAUCUAGCUGUAUGA
miR-18a	002422	UAAGGUGCAUCUAGUGCAGAUAG
miR-18b	002217	UAAGGUGCAUCUAGUGCAGUUAG
miR-19b	000396	UGUGCAAAUCCAUGCAAAACUGA
miR-29b	000413	UAGCACCAUUUGAAAUCAGUGUU
miR-31	002279	AGGCAAGAUGCUGGCAUAGCU
miR-126	002228	UCGUACCGUGAGUAAUAAUGCG
miR-133b	002247	UUUGGUCCCCUUCAACCAGCUA
miR-142-3p	000468	UGUAGUGUUUCCUACUUUAUGGA
miR-144#	002676	UACAGUAUAGAUGAUGUACU
miR-195	000494	UAGCAGCACAGAAAUAUUGGC
miR-223	002295	UGUCAGUUUGUCAAAUACCCCA
miR-451	001141	AAACCGUUACCAUUACUGAGUU
miR-497#	001043	CAGCAGCACACUGUGGUUUGU
#For miR-144 and miR-497, the RT reaction was run with miR-144 primer instead of the MegaPlex Pool. Only 5 bone samples were available for the qRT-PCR experiments.
Endogenous control
miRNA assays	AssayID	control sequence
RNU6B	001093	CGCAAGGATGACACGCAAATTCGTGAAGCGTTCCATATTTTT
RNU44	001094	CCTGGATGATGATAGCAAATGCTGACTGAACATGAAGGTCTTAATTAGCTCTAACTGACT
