# Supplementary material for: Modulation of the Osteosarcoma Expression Phenotype by MicroRNAs
Source: PLoS One. 2012 Oct 25;7(10):e48086. doi: 10.1371/journal.pone.0048086 (PMC3485010; doi:10.1371/journal.pone.0048086)
Supplement: Table S3 — Overview of 177 miRNAs significantly differently expressed between osteosarcoma cell lines and bones, p≤0.05. (XLS) [file pone.0048086.s004.xls]

## Sheet: Sheet1
Supporting information Table S3
Overview of 177 miRNAs significantly differently expressed between osteosarcoma cell lines and bones, p≤0.05
miRNA	Fold change([Cell line] vs [Bone])	Corrected p-value	p-value	miR family	Seed+m8	Family Conservation#	MiRBase Accession
hsa-let-7e	3.7893085	0.002827975	9.870494E-4	let-7/98	GAGGUAG	2	MIMAT0000066
hsa-let-7e*	6.567875	3.1068517E-5	5.8161136E-6	let-7e*	UAUACGG	NA	MIMAT0004485
hsa-miR-1	-547.64	3.2203567E-5	6.1552523E-6	miR-1/206	GGAAUGU	2	MIMAT0000416
hsa-miR-103	2.9422407	1.8184766E-4	4.684718E-5	miR-103/107	GCAGCAU	2	MIMAT0000101
hsa-miR-106a	7.125528	1.5915564E-4	3.7915193E-5	miR-17-5p/20/93.mr/106/519.d	AAAGUGC	2	MIMAT0000103
hsa-miR-106b	4.5190268	4.3980512E-4	1.2792116E-4	miR-17-5p/20/93.mr/106/519.d	AAAGUGC	2	MIMAT0000680
hsa-miR-106b*	3.569645	0.033358812	0.015868234	miR-106b*	CGCACUG	NA	MIMAT0004672
hsa-miR-107	2.1494956	6.5671676E-4	1.9646928E-4	miR-103/107	GCAGCAU	2	MIMAT0000104
hsa-miR-10a	3.9374316	0.0035769248	0.0012934265	miR-10	ACCCUGU	2	MIMAT0000253
hsa-miR-1224-5p	-8.43	2.1917423E-9	7.892701E-11	miR-1224/1224-5p	UGAGGAC	0	MIMAT0005458
hsa-miR-1225-3p	-1.66	0.049854793	0.026377466	miR-1225-3p	GAGCCCC	0	MIMAT0005573
hsa-miR-1225-5p	-28.65	2.4339378E-12	2.022663E-14	miR-1225-5p	UGGGUAC	0	MIMAT0005572
hsa-miR-1226*	-2.35	4.1896582E-4	1.206993E-4	miR-1226*	UGAGGGC	NA	MIMAT0005576
hsa-miR-1227	1.9982817	0.013017713	0.005553263	miR-1227	GUGCCAC	0	MIMAT0005580
hsa-miR-1228	-2.04	0.0039891684	0.0014696936	miR-1228	CACACCU	0	MIMAT0005583
hsa-miR-125a-3p	-4.75	3.8484895E-6	4.9038925E-7	miR-125a-3p	CAGGUGA	1	MIMAT0004602
hsa-miR-125a-5p	5.276511	1.1163896E-4	2.5358435E-5	miR-125/351	CCCUGAG	2	MIMAT0000443
hsa-miR-126	-65.00	2.1479823E-6	2.3916184E-7	miR-126/126-3p	CGUACCG	2	MIMAT0000445
hsa-miR-126*	-29.63	4.87586E-8	3.5116998E-9	miR-126*	AUUAUUA	NA	MIMAT0000444
hsa-miR-128	5.883511	1.6621083E-4	4.1270257E-5	miR-128	CACAGUG	2	MIMAT0000424
hsa-miR-129*	2.8821108	0.034406453	0.01658372	miR-129*	AGCCCUU	NA	MIMAT0004548
hsa-miR-129-5p	4.3992486	0.017573047	0.0076912506	miR-129/129-5p	UUUUUGC	2	MIMAT0000242
hsa-miR-130b	13.753495	2.1479823E-6	2.3396721E-7	miR-130/301	AGUGCAA	2	MIMAT0000691
hsa-miR-132	1.8797103	0.032160413	0.015144792	miR-132/212	AACAGUC	2	MIMAT0000426
hsa-miR-133a	-9.19	0.0012689631	4.1478573E-4	miR-133	UUGGUCC	2	MIMAT0000427
hsa-miR-133b	-86.21	2.3694944E-5	4.1351286E-6	miR-133	UUGGUCC	2	MIMAT0000770
hsa-miR-134	-20.63	8.0923085E-10	2.2416367E-11	miR-134	GUGACUG	1	MIMAT0000447
hsa-miR-135a*	-7.59	1.3949842E-8	7.5173817E-10	miR-135a*	AUAGGGA	NA	MIMAT0004595
hsa-miR-137	18.659143	0.0315748	0.014606626	miR-137	UAUUGCU	2	MIMAT0000429
hsa-miR-138	4.005968	0.022542732	0.009991239	miR-138	GCUGGUG	2	MIMAT0000430
hsa-miR-139-3p	-5.43	1.3678496E-6	1.4019511E-7	miR-139-3p	GAGACGC	0	MIMAT0004552
hsa-miR-139-5p	-9.97	1.6621083E-4	4.1771884E-5	miR-139-5p	CUACAGU	2	MIMAT0000250
hsa-miR-140-3p	-4.44	0.0066819014	0.0026098285	miR-140-3p	ACCACAG	0	MIMAT0004597
hsa-miR-142-3p	-193.86	1.0376092E-4	2.2994109E-5	miR-142-3p	GUAGUGU	2	MIMAT0000434
hsa-miR-144	-276.21	3.4498688E-9	1.4334635E-10	miR-144	ACAGUAU	2	MIMAT0000436
hsa-miR-144*	-87.48	1.4526861E-15	4.0240612E-18	miR-144*	GAUAUCA	NA	MIMAT0004600
hsa-miR-145	-11.62	0.047700383	0.025105465	miR-145	UCCAGUU	2	MIMAT0000437
hsa-miR-146b-5p	-12.87	0.0019468716	6.687315E-4	miR-146	GAGAACU	2	MIMAT0002809
hsa-miR-148b	4.5057974	2.6977833E-4	7.248892E-5	miR-148/152	CAGUGCA	2	MIMAT0000759
hsa-miR-149	7.493808	7.125657E-5	1.4803996E-5	miR-149	CUGGCUC	1	MIMAT0000450
hsa-miR-149*	-5.56	7.4338936E-6	1.1119952E-6	miR-149*	CUGGCUC	NA	MIMAT0000450
hsa-miR-150	-83.82	7.5349975E-9	3.5483366E-10	miR-150	CUCCCAA	2	MIMAT0000451
hsa-miR-150*	-5.52	1.8779124E-6	1.9767499E-7	miR-150*	UGGUACA	NA	MIMAT0004610
hsa-miR-151-3p	5.06531	1.6621083E-4	4.1661675E-5	miR-151-3p	UAGACUG	0	MIMAT0000757
hsa-miR-15a*	4.002542	0.0068327803	0.0026876864	miR-15a*	AGGCCAU	NA	MIMAT0004488
hsa-miR-16-2*	3.73357	0.0040198835	0.0014921451	miR-16-2*	CAAUAUU	NA	MIMAT0004518
hsa-miR-17	5.756113	3.2355133E-4	8.962641E-5	miR-17-5p/20/93.mr/106/519.d	AAAGUGC	2	MIMAT0000070
hsa-miR-17*	4.0186105	9.180837E-4	2.8229167E-4	miR-17*	CUGCAGU	NA	MIMAT0000071
hsa-miR-181a*	5.483961	0.0035769248	0.0012979977	miR-181a*	CCAUCGA	NA	MIMAT0000270
hsa-miR-181a-2*	5.196063	0.0073933536	0.0029696296	miR-181a-2*	CCACUGA	NA	MIMAT0004558
hsa-miR-181b	3.645302	0.013324971	0.005721248	miR-181	ACAUUCA	2	MIMAT0000257
hsa-miR-181d	2.707268	3.6688338E-4	1.04678635E-4	miR-181	ACAUUCA	2	MIMAT0002821
hsa-miR-182	4.5210342	0.040024955	0.019957041	miR-182	UUGGCAA	2	MIMAT0000259
hsa-miR-183	7.340997	0.0037818216	0.0013828267	miR-183	AUGGCAC	2	MIMAT0000261
hsa-miR-188-5p	-15.36	4.1684E-10	9.237452E-12	miR-188/188-5p	AUCCCUU	0	MIMAT0000457
hsa-miR-18a	95.11236	1.3949842E-8	8.501289E-10	miR-18ab	AAGGUGC	2	MIMAT0000072
hsa-miR-18b	46.481636	3.611727E-8	2.3011004E-9	miR-18ab	AAGGUGC	2	MIMAT0001412
hsa-miR-193b*	-3.06	0.04667081	0.024411695	miR-193b*	GGGGUUU	NA	MIMAT0004767
hsa-miR-195	-24.07	1.4826849E-5	2.382153E-6	miR-15/16/195/424/497	AGCAGCA	2	MIMAT0000461
hsa-miR-196a	10.402096	1.6820948E-7	1.3512673E-8	miR-196ab	AGGUAGU	2	MIMAT0000226
hsa-miR-196b	4.349864	0.030591141	0.0140668405	miR-196ab	AGGUAGU	2	MIMAT0001080
hsa-miR-199b-5p	-18.26	0.04338298	0.022232275	miR-199/199-5p	CCAGUGU	2	MIMAT0000263
hsa-miR-19a	13.263395	1.3489044E-6	1.3107211E-7	miR-19	GUGCAAA	2	MIMAT0000073
hsa-miR-19b	4.763046	1.6621083E-4	4.189802E-5	miR-19	GUGCAAA	2	MIMAT0000074
hsa-miR-19b-1*	8.152619	1.6308685E-4	3.930348E-5	miR-19b-1*	GUUUUGC	NA	MIMAT0004491
hsa-miR-202	-2.75	0.0011556558	3.6359753E-4	miR-202/202-3p	GAGGUAU	1	MIMAT0002811
hsa-miR-206	-81.15	1.2255475E-7	9.166145E-9	miR-1/206	GGAAUGU	2	MIMAT0000462
hsa-miR-20a	5.543421	1.3397432E-4	3.1545198E-5	miR-17-5p/20/93.mr/106/519.d	AAAGUGC	2	MIMAT0000075
hsa-miR-20a*	6.378102	0.0032073255	0.0011372234	miR-20a*	CUGCAUU	NA	MIMAT0004493
hsa-miR-20b	4.270334	0.0012647549	4.0676695E-4	miR-17-5p/20/93.mr/106/519.d	AAAGUGC	2	MIMAT0001413
hsa-miR-21*	21.698906	0.0032255903	0.0011526347	miR-21*	AACACCA	NA	MIMAT0004494
hsa-miR-210	10.48516	6.034719E-5	1.22031715E-5	miR-210	UGUGCGU	2	MIMAT0000267
hsa-miR-219-5p	13.3453045	4.1240337E-6	5.48348E-7	miR-219/219-5p	GAUUGUC	2	MIMAT0000276
hsa-miR-22	-2.07	0.0011151885	3.4598645E-4	miR-22	AGCUGCC	2	MIMAT0000077
hsa-miR-22*	4.1408386	0.0011556558	3.6494396E-4	miR-22*	AGCUGCC	NA	MIMAT0004495
hsa-miR-221*	9.642344	0.00935953	0.003837148	miR-221*	CCUGGCA	NA	MIMAT0004568
hsa-miR-223	-242.71	1.0548165E-9	3.506315E-11	miR-223	GUCAGUU	2	MIMAT0000280
hsa-miR-24	1.6652312	0.04338298	0.022116767	miR-24	GGCUCAG	2	MIMAT0000080
hsa-miR-24-1*	3.4807293	0.036796402	0.018041449	miR-24-1*	GCCUACU	NA	MIMAT0000079
hsa-miR-25	2.4459772	0.034665454	0.016804583	miR-25/32/92/92ab/363/367	AUUGCAC	2	MIMAT0000081
hsa-miR-26b	-2.40	0.0011644047	3.7093225E-4	miR-26ab/1297	UCAAGUA	2	MIMAT0000083
hsa-miR-29a	2.493446	0.033358812	0.01589395	miR-29abc	AGCACCA	2	MIMAT0000086
hsa-miR-29b	7.0549293	0.0051331194	0.0019906834	miR-29abc	AGCACCA	2	MIMAT0000100
hsa-miR-29b-1*	9.1520605	0.006970835	0.002777374	miR-29b-1*	CUGGUUU	NA	MIMAT0004514
hsa-miR-29c*	-5.92	3.396365E-4	9.502295E-5	miR-29c*	GACCGAU	NA	MIMAT0004673
hsa-miR-301a	46.873146	4.0640143E-6	5.291099E-7	miR-130/301	AGUGCAA	2	MIMAT0000688
hsa-miR-301b	22.500366	1.075855E-4	2.4139683E-5	miR-130/301	AGUGCAA	2	MIMAT0004958
hsa-miR-31	35.015594	0.023938106	0.0106759975	miR-31	GGCAAGA	2	MIMAT0000089
hsa-miR-31*	41.995403	0.010003529	0.0041288803	miR-31*	GCUAUGC	NA	MIMAT0004504
hsa-miR-32	6.4780774	0.002522231	8.733487E-4	miR-25/32/92/92ab/363/367	AUUGCAC	2	MIMAT0000090
hsa-miR-320a	1.8278102	0.011276246	0.004747893	miR-320/320abcd	AAAGCUG	1	MIMAT0000510
hsa-miR-324-3p	2.412569	1.3680218E-5	2.1600345E-6	miR-324-3p.h	CUGCCCC	0	MIMAT0000762
hsa-miR-324-5p	7.1865115	9.263567E-6	1.4113468E-6	miR-324-5p	GCAUCCC	1	MIMAT0000761
hsa-miR-330-3p	2.8341572	0.0013286653	4.3798107E-4	miR-330-3p	CAAAGCA	0	MIMAT0000751
hsa-miR-331-5p	5.830535	2.5794854E-5	4.573049E-6	miR-331-5p	UAGGUAU	0	MIMAT0004700
hsa-miR-335	-7.43	0.032160413	0.015080315	miR-335/335-5p	CAAGAGC	1	MIMAT0000765
hsa-miR-335*	-7.65	0.012355948	0.0052367314	miR-335*	UUUUCAU	NA	MIMAT0004703
hsa-miR-338-5p	3.4427109	6.709272E-5	1.3753079E-5	miR-338-5p	ACAAUAU	0	MIMAT0004701
hsa-miR-339-3p	2.1099231	0.03784975	0.018767605	miR-339-3p	GAGCGCC	0	MIMAT0004702
hsa-miR-33a	14.025941	4.2711417E-6	5.7973944E-7	miR-33/33ab	UGCAUUG	2	MIMAT0000091
hsa-miR-33b*	-1.66	0.045032326	0.023202252	miR-33b*	UGCAUUG	NA	MIMAT0004811
hsa-miR-361-5p	2.0482204	0.006970835	0.00278061	miR-361/361-5p	UAUCAGA	1	MIMAT0000703
hsa-miR-362-3p	6.3521013	0.0028930423	0.0010177739	miR-329/362-3p	ACACACC	1	MIMAT0004683
hsa-miR-362-5p	2.8954494	0.03377589	0.01618623	miR-362-5p	AUCCUUG	0	MIMAT0000705
hsa-miR-363	-14.10	0.010178229	0.0042573754	miR-25/32/92/92ab/363/367	AUUGCAC	2	MIMAT0000707
hsa-miR-370	-2.27	0.032160413	0.0150339585	miR-370	CCUGCUG	1	MIMAT0000722
hsa-miR-371-5p	-3.80	2.1580479E-7	1.7933916E-8	miR-290-5p/292-5p/371-5p	CUCAAAC	1	MIMAT0004687
hsa-miR-374a	4.039654	1.3397432E-4	3.1377473E-5	miR-374/374ab	UAUAAUA	1	MIMAT0000727
hsa-miR-374b	3.2923117	1.16935604E-4	2.6885471E-5	miR-374/374ab	UAUAAUA	1	MIMAT0004955
hsa-miR-378	-3.92	0.040033575	0.020183133	miR-378/422a	CUGGACU	1	MIMAT0000732
hsa-miR-421	6.1045694	1.895548E-5	3.2030034E-6	miR-421	UCAACAG	1	MIMAT0003339
hsa-miR-431*	9.39731	1.8721204E-5	3.1115576E-6	miR-431*	AGGUCGU	NA	MIMAT0004757
hsa-miR-450a	4.3954587	0.028784359	0.013053245	miR-450a/450a-5p	UUUGCGA	1	MIMAT0001545
hsa-miR-451	-27909.84	2.4525349E-11	2.71749E-13	miR-451	AACCGUU	2	MIMAT0001631
hsa-miR-455-5p	5.2816567	3.6688338E-4	1.0441687E-4	miR-455/455-5p	AUGUGCC	2	MIMAT0003150
hsa-miR-483-5p	-4.65	5.17047E-6	7.161316E-7	miR-483/483-5p	AGACGGG	0	MIMAT0004761
hsa-miR-484	3.071059	5.6021166E-4	1.6449428E-4	miR-344-5p/484	CAGGCUC	0	MIMAT0002174
hsa-miR-486-5p	-41.14	1.8066991E-10	3.002824E-12	miR-486/486-5p	CCUGUAC	1	MIMAT0002177
hsa-miR-487a	8.718157	2.1479823E-6	2.4395368E-7	miR-487a	AUCAUAC	0	MIMAT0002178
hsa-miR-487b	9.0074415	2.8298407E-5	5.153162E-6	miR-487/487b	AUCGUAC	1	MIMAT0003180
hsa-miR-491-3p	-8.06	1.3376866E-5	2.0750817E-6	miR-491/491-3p	UUAUGCA	0	MIMAT0004765
hsa-miR-493*	5.3720436	0.029857798	0.013646916	miR-493*	UGUACAU	NA	MIMAT0002813
hsa-miR-494	-2.51	0.004204604	0.0015723588	miR-494	GAAACAU	1	MIMAT0002816
hsa-miR-497	-21.74	0.0017218473	5.8189855E-4	miR-15/16/195/424/497	AGCAGCA	2	MIMAT0002820
hsa-miR-498	-5.32	2.5191005E-6	3.0005907E-7	miR-498	UUCAAGC	0	MIMAT0002824
hsa-miR-501-3p	2.9926682	0.040807787	0.020686496	miR-500/501-3p/502/502-3p	AUGCACC	0	MIMAT0004774
hsa-miR-502-5p	3.4549282	0.03734235	0.018412571	miR-502-5p	UCCUUGC	0	MIMAT0002873
hsa-miR-503	26.589447	5.3898304E-5	1.07498E-5	miR-503	AGCAGCG	2	MIMAT0002874
hsa-miR-505	4.01281	0.0017351273	5.91193E-4	miR-505.hm	GUCAACA	1	MIMAT0002876
hsa-miR-513b	-3.47	0.0049289134	0.0018705295	miR-513b	UCACAAG	0	MIMAT0005788
hsa-miR-513c	-4.57	0.0016467186	5.519472E-4	miR-513c	UCUCAAG	0	MIMAT0005789
hsa-miR-518c*	-8.40	5.0100806E-7	4.4839112E-8	miR-518c*	AAAGCGC	NA	MIMAT0002848
hsa-miR-542-3p	8.284247	0.0051331194	0.0019859495	miR-542/542-3p	GUGACAG	1	MIMAT0003389
hsa-miR-542-5p	3.9784608	0.004980105	0.001903752	miR-542-5p.h	CGGGGAU	0	MIMAT0003340
hsa-miR-550	-1.65	0.017985519	0.0079216	miR-550	GUGCCUG	0	MIMAT0004800
hsa-miR-550*	9.843195	2.5191005E-6	2.9974933E-7	miR-550*	GUCUUAC	NA	MIMAT0003257
hsa-miR-557	-15.30	1.0548165E-9	3.4912708E-11	miR-507/557	UUUGCAC	0	MIMAT0003221
hsa-miR-564	-6.73	5.0100806E-7	4.5798522E-8	miR-564	GGCACGG	0	MIMAT0003228
hsa-miR-572	-8.23	3.1837202E-9	1.2346837E-10	miR-572	UCCGCUC	0	MIMAT0003237
hsa-miR-575	-2.88	2.3945185E-4	6.367695E-5	miR-575	AGCCAGU	0	MIMAT0003240
hsa-miR-590-5p	15.423249	3.5555197E-6	4.3335973E-7	miR-21/590-5p	AGCUUAU	2	MIMAT0003258
hsa-miR-601	-20.67	9.498314E-7	8.945781E-8	miR-601	GGUCUAG	0	MIMAT0003269
hsa-miR-610	-7.42	2.736649E-4	7.504937E-5	miR-610	GAGCUAA	0	MIMAT0003278
hsa-miR-615-3p	3.51896	0.017387351	0.0075618117	miR-615-3p	CCGAGCC	1	MIMAT0003283
hsa-miR-623	-8.31	1.3949842E-8	7.917142E-10	miR-623	UCCCUUG	0	MIMAT0003292
hsa-miR-625*	1.6232541	0.040033575	0.0201602	miR-625*	ACUAUAG	NA	MIMAT0004808
hsa-miR-630	-5.67	0.0046370234	0.0017469119	miR-630	GUAUUCU	0	MIMAT0003299
hsa-miR-631	-1.71	0.034874998	0.017002769	miR-631	GACCUGG	0	MIMAT0003300
hsa-miR-634	1.8312962	0.028784359	0.013076551	miR-634	ACCAGCA	0	MIMAT0003304
hsa-miR-638	-12.64	2.4339378E-12	1.5642439E-14	miR-638	GGGAUCG	0	MIMAT0003308
hsa-miR-663	-5.61	3.1378536E-7	2.6945557E-8	miR-663	GGCGGGG	0	MIMAT0003326
hsa-miR-665	-2.04	0.014203971	0.0061380044	miR-665	CCAGGAG	0	MIMAT0004952
hsa-miR-671-5p	-27.77	7.0913E-10	1.7679141E-11	miR-671-5p	GGAAGCC	0	MIMAT0003880
hsa-miR-7	21.102745	1.015647E-4	2.222607E-5	miR-7/7ab	GGAAGAC	2	MIMAT0000252
hsa-miR-7-1*	10.329818	7.317506E-6	1.0743153E-6	miR-7-1*	AACAAAU	NA	MIMAT0004553
hsa-miR-744	9.521558	1.6335607E-5	2.6698085E-6	miR-744	GCGGGGC	0	MIMAT0004945
hsa-miR-744*	4.12711	1.9737206E-4	5.139328E-5	miR-744*	UGUUGCC	NA	MIMAT0004946
hsa-miR-758	4.803671	0.04667081	0.024340209	miR-758	UUGUGAC	1	MIMAT0003879
hsa-miR-760	-3.48	0.008681031	0.003510888	miR-760/1842	GGCUCUG	0	MIMAT0004957
hsa-miR-765	-5.47	1.7659657E-4	4.500522E-5	miR-765	GGAGGAG	0	MIMAT0003945
hsa-miR-769-5p	4.708719	1.4838731E-7	1.15092655E-8	miR-769-5p	GAGACCU	0	MIMAT0003886
hsa-miR-770-5p	2.9904544	7.391992E-4	2.2524076E-4	miR-770-5p	CCAGUAC	0	MIMAT0003948
hsa-miR-874	-2.56	7.302982E-6	1.0519531E-6	miR-874	UGCCCUG	1	MIMAT0004911
hsa-miR-877	-6.32	7.584656E-5	1.5967697E-5	miR-877	UAGAGGA	0	MIMAT0004949
hsa-miR-877*	-2.04	0.010048176	0.0041751424	miR-877*	CCUCUUC	NA	MIMAT0004950
hsa-miR-887	-3.39	9.853694E-5	2.129053E-5	miR-887	UGAACGG	0	MIMAT0004951
hsa-miR-9	64.932755	5.2098105E-5	1.0246442E-5	miR-9	CUUUGGU	2	MIMAT0000441
hsa-miR-9*	41.898727	8.824074E-5	1.8821433E-5	miR-9*	UAAAGCA	NA	MIMAT0000442
hsa-miR-92a	2.2804005	0.009038049	0.0036803135	miR-25/32/92/92ab/363/367	AUUGCAC	2	MIMAT0000092
hsa-miR-93	4.9296103	0.0014081917	4.68097E-4	miR-17-5p/20/93.mr/106/519.d	AAAGUGC	2	MIMAT0000093
hsa-miR-93*	4.366316	6.382279E-4	1.8917004E-4	miR-93*	CUGCUGA	NA	MIMAT0004509
hsa-miR-935	4.8414855	0.0012647549	4.099067E-4	miR-935	CAGUUAC	0	MIMAT0004978
hsa-miR-939	-2.26	2.736649E-4	7.468331E-5	miR-939	GGGGAGC	0	MIMAT0004982
hsa-miR-940	-4.04	1.3489044E-6	1.3451678E-7	miR-940	AGGCAGG	0	MIMAT0004983
hsa-miR-96	17.963457	2.0341073E-5	3.4934806E-6	miR-96/1271	UUGGCAC	2	MIMAT0000095
hsa-miR-99b	5.731822	2.2079497E-4	5.810394E-5	miR-99ab/100	ACCCGUA	2	MIMAT0000689
hsa-miR-99b	5.731822	2.2079497E-4	5.810394E-5	miR-99ab/100	ACCCGUA	2	MIMAT0000689
# The numbers indicates that a miRNA family is highly conserved (2), conserved (1), or poorly conserved (0) according to TargetScan.
