# Supplementary material for: Modulation of the Osteosarcoma Expression Phenotype by MicroRNAs
Source: PLoS One. 2012 Oct 25;7(10):e48086. doi: 10.1371/journal.pone.0048086 (PMC3485010; doi:10.1371/journal.pone.0048086)
Supplement: Table S4 — GeneGO enrichment of pathway maps for functional annotations of gene sets unique to cell line, gene set common for cell lines and clinical samples as well as gene set of 116 genes predicted to be targets of miRNAs in osteosarcoma. (XLS) [file pone.0048086.s005.xls]

## Sheet: Sheet1
Supporting information Table S4
GeneGO enrichment of pathway maps for functional annotations of gene sets unique to cell line, gene set common for cell lines and clinical samples as well as gene set of 116 genes predicted to be targets of miRNAs in osteosarcoma.
An enrichment analysis was performed in GeneGO, and the 10 most significant findings for each of the categories are presented, p-value <0.01.
GeneGO Map folders; Processes– 4726 unique genes Cell lines
Rank	Map folders	p-value	ratio
1	Cell cycle and its regulation	5.270e-19	105/414
2	Immune system response	1.623e-18	178/914
3	DNA-damage response	4.005e-15	81/315
4	Vascular development (Angiogenesis)	3.077e-9	92/479
5	Cell differentiation	8.628e-9	149/920
6	Inflammatory response	1.036e-8	105/585
7	Apoptosis	1.336e-8	134/808
8	Tissue remodeling and wound repair	8.744e-8	91/504
9	Calcium signaling	2.532e-7	77/413
10	Mitogenic signaling	1.332e-5	89/548
GeneGO Map folders; Processes – 4256 common mRNAs Cell lines and Clinical samples
Rank	Map folders	p-value	ratio
1	Immune system response	1.795e-14	139/914
2	Hematopoiesis	6.063e-14	61/268
3	Cell differentiation	4.340e-12	133/920
4	Calcium signaling	4.072e-11	74/413
5	Inflammatory response	1.252e-9	90/585
6	Apoptosis	9.742e-9	111/808
7	Mitogenic signaling	1.143e-6	77/548
8	DNA-damage response	7.885e-6	49/315
9	Vasoconstriction	2.872e-5	47/312
10	Vascular development (Angiogenesis)	9.504e-5	63/479
116 mRNAs predicted targets of miRNAs
GeneGO Map folders; Processes - 116 mRNAs predicted targets
Rank	Map folders	p-value	ratio
1	Apoptosis	2.431e-5	16/808
2	Mitogenic signaling	2.857e-5	13/548
3	Calcium signaling	4.854e-5	11/413
4	Inflammatory response	5.704e-5	13/585
5	Tissue remodeling and wound repair	6.131e-5	12/504
6	Protein synthesis	1.242e-4	9/305
7	DNA-damage response	8.533e-4	8/315
8	Cell cycle and its regulation	1.188e-3	9/414
9	Estrogen signaling	2.266e-3	7/285
10	Vascular development (Angiogenesis)	3.264e-3	9/479
GeneGO Pathway Maps - 116 mRNAs predicted targets
Rank	Map folders	p-value	ratio
1	Transcription_Receptor-mediated HIF regulation	2.2482e-06	5/39
2	Role of alpha-6/beta-4 integrins in carcinoma progression	4.65235e-06	5/45
3	Development_Leptin signaling via PI3K-dependent pathway	0.000130957	4/47
4	Development_PIP3 signaling in cardiac myocytes	0.000130957	4/47
5	Cytoskeleton remodeling_ESR1 action on cytoskeleton remodeling and cell migration	0.000177583	3/20
6	Development_IGF-1 receptor signaling	0.00018049	4/51
7	Cytoskeleton remodeling_Cytoskeleton remodeling	0.000249879	5/102
8	Development_EGFR signaling via PIP3	0.000272635	3/23
9	Apoptosis and survival_Anti-apoptotic action of membrane-bound ESR1	0.000961086	3/35
10	G-protein signaling_G-Protein alpha-12 signaling pathway	0.00113203	3/37
