# Supplementary material for: Modulation of the Osteosarcoma Expression Phenotype by MicroRNAs
Source: PLoS One. 2012 Oct 25;7(10):e48086. doi: 10.1371/journal.pone.0048086 (PMC3485010; doi:10.1371/journal.pone.0048086)
Supplement: Table S5 — The Pearson’s correlation (r) for each of the 67 miRNAs and its predicted mRNA targets across all the cell line samples. (XLS) [file pone.0048086.s006.xls]

## Sheet: Sheet1
Supporting Information Table S5
A set of 67 miRNAs and 116 mRNA targets, represented by 199 pairs.
The Pearson’s correlation (r) for each of the miRNAs and its predicted mRNA targets across all the cell line samples were calculated, and only miRNA-mRNA pairs with a high inverse correlation (r<-0.5) were retained.
miRNA	Symbol	Probe_Id	RefSeq	Pearson's correlation (r)	PCT	Fold change miRNA Cell line vs Bone	Corrected p-value miRNA Cell lines vs Bones	Fold change mRNA Cell lines vs Bones	Corrected p-value mRNA Cell lines vs Bones	FC mRNA Clinical samples vs Bones	Corrected p-value mRNA Clinical samples vs Bones
hsa-miR-106a	ZBTB47	ILMN_1699440	NM_145166.2	-0.575087	0.96	7.12553	0.000159156	-1.44	1.56E-02	-1.38	9.16E-03
hsa-miR-17	ZBTB47	ILMN_1699440	NM_145166.2	-0.505745	0.96	5.75611	0.000323551	-1.44	1.56E-02	-1.38	9.16E-03
hsa-miR-20a	ZBTB47	ILMN_1699440	NM_145166.2	-0.563308	0.96	5.54342	0.000133974	-1.44	1.56E-02	-1.38	9.16E-03
hsa-miR-20b	ZBTB47	ILMN_1699440	NM_145166.2	-0.577547	0.96	4.27033	0.00126475	-1.44	1.56E-02	-1.38	9.16E-03
hsa-miR-106a	AKAP13	ILMN_1752247	NM_006738.4	-0.559048	0.95	7.12553	0.000159156	-2.43	1.82E-04	-2.13	2.92E-04
hsa-miR-106b	AKAP13	ILMN_1752247	NM_006738.4	-0.516033	0.95	4.51903	0.000439805	-2.43	1.82E-04	-2.13	2.92E-04
hsa-miR-17	AKAP13	ILMN_1752247	NM_006738.4	-0.657382	0.95	5.75611	0.000323551	-2.43	1.82E-04	-2.13	2.92E-04
hsa-miR-20a	AKAP13	ILMN_1752247	NM_006738.4	-0.511844	0.95	5.54342	0.000133974	-2.43	1.82E-04	-2.13	2.92E-04
hsa-miR-93	AKAP13	ILMN_1752247	NM_006738.4	-0.6129	0.95	4.92961	0.00140819	-2.43	1.82E-04	-2.13	2.92E-04
hsa-let-7e	IGF2BP3	ILMN_1807423	NM_006547.2	-0.520978	0.94	3.78931	0.00282797	4.13	1.22E-04	2.37	2.25E-02
hsa-let-7e	SCN5A	ILMN_1773802	XM_940695.1	-0.500562	0.93	3.78931	0.00282797	-1.09	1.31E-03	-1.09	3.14E-05
hsa-miR-17	ZFP91	ILMN_1703053	NM_170768.1	-0.570835	0.93	5.75611	0.000323551	-1.66	5.53E-05	-1.70	1.70E-03
hsa-miR-20a	ZFP91	ILMN_1703053	NM_170768.1	-0.599623	0.93	5.54342	0.000133974	-1.66	5.53E-05	-1.70	1.70E-03
hsa-miR-20b	ZFP91	ILMN_1703053	NM_170768.1	-0.532498	0.93	4.27033	0.00126475	-1.66	5.53E-05	-1.70	1.70E-03
hsa-miR-29a	WDR40A	ILMN_1786328	NM_015397.1	-0.575548	0.92	2.49345	0.0333588	-2.93	1.14E-02	-2.13	5.33E-04
hsa-miR-29b	WDR40A	ILMN_1786328	NM_015397.1	-0.655199	0.92	7.05493	0.00513312	-2.93	1.14E-02	-2.13	5.33E-04
hsa-miR-29a	MEX3B	ILMN_1658989	NM_032246.3	-0.760208	0.89	2.49345	0.0333588	2.20	2.44E-02	1.99	5.79E-03
hsa-miR-29b	MEX3B	ILMN_1658989	NM_032246.3	-0.815593	0.89	7.05493	0.00513312	2.20	2.44E-02	1.99	5.79E-03
hsa-miR-195	SLC2A3	ILMN_1775708	NM_006931.1	-0.546171	0.88	-24.07	1.48268e-05	-7.59	3.28E-02	-3.09	3.06E-02
hsa-miR-497	SLC2A3	ILMN_1775708	NM_006931.1	-0.527605	0.88	-21.74	0.00172185	-7.59	3.28E-02	-3.09	3.06E-02
hsa-miR-219-5p	WDR32	ILMN_1714847	NM_024345.2	-0.611687	0.87	13.3453	4.12403e-06	-1.54	6.72E-04	-1.39	3.37E-02
hsa-miR-133a	ARHGAP24	ILMN_1765876	NM_001025616.1	-0.662594	0.86	-9.19	0.00126896	-1.70	8.60E-03	-1.57	1.13E-02
hsa-miR-133b	ARHGAP24	ILMN_1765876	NM_001025616.1	-0.560124	0.86	-86.21	2.36949e-05	-1.70	8.60E-03	-1.57	1.13E-02
hsa-miR-106a	LIMK1	ILMN_1776708	NM_016735.1	-0.668771	0.84	7.12553	0.000159156	1.95	4.72E-02	1.91	4.58E-03
hsa-miR-106a	TRIM3	ILMN_1685430	NM_006458.2	-0.537928	0.84	7.12553	0.000159156	-1.11	2.67E-03	-1.10	3.26E-04
hsa-miR-19a	TNFRSF12A	ILMN_1689004	NM_016639.1	-0.554954	0.84	13.2634	1.3489e-06	4.31	1.14E-02	3.36	6.10E-04
hsa-miR-20a	LIMK1	ILMN_1776708	NM_016735.1	-0.669341	0.84	5.54342	0.000133974	1.95	4.72E-02	1.91	4.58E-03
hsa-miR-20b	LIMK1	ILMN_1776708	NM_016735.1	-0.567044	0.84	4.27033	0.00126475	1.95	4.72E-02	1.91	4.58E-03
hsa-miR-25	KIAA1632	ILMN_1762608	NM_020964.1	-0.502092	0.83	2.44598	0.0346655	-1.31	7.43E-05	-1.38	1.36E-07
hsa-miR-25	MTF1	ILMN_1763828	NM_005955.1	-0.552327	0.83	2.44598	0.0346655	-1.57	1.87E-04	-1.40	3.12E-02
hsa-miR-29a	PIK3R1	ILMN_1760303	NM_181504.2	-0.534372	0.83	2.49345	0.0333588	-3.70	4.95E-04	-1.79	3.05E-02
hsa-miR-29b	KIAA1166	ILMN_1752088	NM_018684.1	-0.550636	0.83	7.05493	0.00513312	1.10	4.27E-02	1.15	6.89E-04
hsa-miR-29b	PIK3R1	ILMN_1760303	NM_181504.2	-0.650079	0.83	7.05493	0.00513312	-3.70	4.95E-04	-1.79	3.05E-02
hsa-miR-32	KIAA1632	ILMN_1762608	NM_020964.1	-0.531504	0.83	6.47808	0.00252223	-1.31	7.43E-05	-1.38	1.36E-07
hsa-miR-24	DNAJB12	ILMN_1712929	NM_001002762.1	-0.507901	0.82 & 0.54	1.66523	0.043383	-1.55	4.15E-03	-1.69	6.03E-05
hsa-miR-29a	PIK3R3	ILMN_1692895	NM_003629.2	-0.692667	0.82	2.49345	0.0333588	1.09	3.92E-02	1.12	1.15E-02
hsa-miR-29b	CTNND1	ILMN_1696806	XM_943098.1	-0.538208	0.82	7.05493	0.00513312	-1.72	5.52E-03	-1.52	1.14E-02
hsa-miR-29b	PIK3R3	ILMN_1692895	NM_003629.2	-0.793772	0.82	7.05493	0.00513312	1.09	3.92E-02	1.12	1.15E-02
hsa-miR-503	ANLN	ILMN_1739645	NM_018685.2	-0.506277	0.82	26.5894	5.38983e-05	2.56	1.39E-03	2.40	9.15E-03
hsa-miR-92a	PTEN	ILMN_1701134	NM_000314.3	-0.518108	0.80	2.2804	0.00903805	-1.63	1.86E-02	-1.67	1.34E-02
hsa-miR-301a	TNFRSF1B	ILMN_1764788	NM_001066.2	-0.531503	0.78	46.8731	4.06401e-06	-7.96	1.33E-05	-2.48	1.14E-02
hsa-miR-301b	TNFRSF1B	ILMN_1764788	NM_001066.2	-0.562183	0.78	22.5004	0.000107586	-7.96	1.33E-05	-2.48	1.14E-02
hsa-miR-18a	ZBTB47	ILMN_1699440	NM_145166.2	-0.527522	0.77	95.1124	1.39498e-08	-1.44	1.56E-02	-1.38	9.16E-03
hsa-miR-18b	ZBTB47	ILMN_1699440	NM_145166.2	-0.539745	0.77	46.4816	3.61173e-08	-1.44	1.56E-02	-1.38	9.16E-03
hsa-miR-195	SOX5	ILMN_1718912	NM_006940.4	-0.500171	0.76	-24.07	1.48268e-05	-1.10	3.13E-03	-1.11	7.59E-08
hsa-miR-19a	ZFP91	ILMN_1703053	NM_170768.1	-0.625779	0.76	13.2634	1.3489e-06	-1.66	5.53E-05	-1.70	1.70E-03
hsa-miR-19b	ZFP91	ILMN_1703053	NM_170768.1	-0.553565	0.76	4.76305	0.000166211	-1.66	5.53E-05	-1.70	1.70E-03
hsa-miR-497	SOX5	ILMN_1718912	NM_006940.4	-0.518007	0.76	-21.74	0.00172185	-1.10	3.13E-03	-1.11	7.59E-08
hsa-miR-503	SOX5	ILMN_1718912	NM_006940.4	-0.564704	0.76	26.5894	5.38983e-05	-1.10	3.13E-03	-1.11	7.59E-08
hsa-miR-195	SPRY4	ILMN_1741168	NM_030964.2	-0.51243	0.75	-24.07	1.48268e-05	-1.10	8.70E-04	-1.15	1.64E-12
hsa-miR-107	UNC84B	ILMN_1783315	NM_015374.1	-0.512019	0.74	2.1495	0.000656717	-1.81	1.27E-02	-1.45	4.82E-02
hsa-miR-142-3p	TIRAP	ILMN_1812432	NM_148910.1	-0.650879	0.74	-193.86	0.000103761	1.04	2.56E-02	1.07	4.55E-03
hsa-miR-96	SBDS	ILMN_1679045	NM_016038.2	-0.555035	0.74	17.9635	2.03411e-05	1.62	8.50E-05	3.07	2.38E-02
hsa-miR-96	PIK3R1	ILMN_1760303	NM_181504.2	-0.535641	0.73	17.9635	2.03411e-05	-3.70	4.95E-04	-1.79	3.05E-02
hsa-miR-96	YWHAG	ILMN_1750145	NM_012479.2	-0.596811	0.73	17.9635	2.03411e-05	1.41	2.23E-04	2.12	3.93E-02
hsa-miR-181b	KIAA1727	ILMN_1699206	NM_033393.1	-0.515584	0.72	3.6453	0.013325	-4.60	4.01E-06	-4.12	3.60E-13
hsa-miR-182	KPNB1	ILMN_1703949	NM_002265.4	-0.687879	0.72	4.52103	0.040025	2.04	5.72E-03	2.10	2.23E-02
hsa-miR-106a	SAPS2	ILMN_1655922	XM_942540.1	-0.537592	0.71	7.12553	0.000159156	-2.87	2.80E-06	-2.23	2.63E-03
hsa-miR-20b	SAPS2	ILMN_1655922	XM_942540.1	-0.611464	0.71	4.27033	0.00126475	-2.87	2.80E-06	-2.23	2.63E-03
hsa-miR-22	INPP5B	ILMN_1810116	NM_005540.1	-0.502253	0.71	-2.07	0.00111519	-1.50	1.33E-02	-1.42	1.11E-03
hsa-miR-106a	RHOC	ILMN_1673305	NM_175744.3	-0.692004	0.70	7.12553	0.000159156	2.59	6.46E-03	2.78	3.26E-08
hsa-miR-17	RHOC	ILMN_1673305	NM_175744.3	-0.637197	0.70	5.75611	0.000323551	2.59	6.46E-03	2.78	3.26E-08
hsa-miR-181b	IRS2	ILMN_1763809	NM_003749.2	-0.531128	0.70	3.6453	0.013325	-3.62	1.60E-02	-4.88	1.56E-11
hsa-miR-20a	RHOC	ILMN_1673305	NM_175744.3	-0.689403	0.70	5.54342	0.000133974	2.59	6.46E-03	2.78	3.26E-08
hsa-miR-20b	RHOC	ILMN_1673305	NM_175744.3	-0.729822	0.70	4.27033	0.00126475	2.59	6.46E-03	2.78	3.26E-08
hsa-miR-25	MPP1	ILMN_1733675	NM_002436.2	-0.531586	0.70	2.44598	0.0346655	-4.16	1.56E-03	-2.14	3.52E-02
hsa-miR-29a	EPC1	ILMN_1746276	NM_025209.2	-0.523431	0.70	2.49345	0.0333588	-1.40	1.99E-02	-1.45	3.92E-03
hsa-miR-29b	EPC1	ILMN_1746276	NM_025209.2	-0.556735	0.70	7.05493	0.00513312	-1.40	1.99E-02	-1.45	3.92E-03
hsa-miR-32	MPP1	ILMN_1733675	NM_002436.2	-0.67865	0.70	6.47808	0.00252223	-4.16	1.56E-03	-2.14	3.52E-02
hsa-miR-148b	TNFRSF1B	ILMN_1764788	NM_001066.2	-0.593821	0.69	4.5058	0.000269778	-7.96	1.33E-05	-2.48	1.14E-02
hsa-miR-7	IRS2	ILMN_1763809	NM_003749.2	-0.652894	0.68	21.1027	0.000101565	-3.62	1.60E-02	-4.88	1.56E-11
hsa-miR-133a	ALDH5A1	ILMN_1715859	NM_001080.3	-0.504342	0.67	-9.19	0.00126896	-1.89	3.67E-03	-2.19	5.49E-08
hsa-miR-142-3p	KDELR2	ILMN_1724293	NM_006854.2	-0.509806	0.67	-193.86	0.000103761	2.81	2.55E-02	3.07	1.48E-03
hsa-miR-301a	FAM13A1	ILMN_1752510	NM_014883.2	-0.525789	0.67	46.8731	4.06401e-06	-2.93	5.35E-05	-2.07	1.84E-03
hsa-miR-301b	FAM13A1	ILMN_1752510	NM_014883.2	-0.57358	0.67	22.5004	0.000107586	-2.93	5.35E-05	-2.07	1.84E-03
hsa-miR-19a	TNFRSF1B	ILMN_1764788	NM_001066.2	-0.571939	0.66	13.2634	1.3489e-06	-7.96	1.33E-05	-2.48	1.14E-02
hsa-miR-19b	TNFRSF1B	ILMN_1764788	NM_001066.2	-0.579176	0.66	4.76305	0.000166211	-7.96	1.33E-05	-2.48	1.14E-02
hsa-miR-590-5p	ARHGAP24	ILMN_1765876	NM_001025616.1	-0.675805	0.66	15.4232	3.55552e-06	-1.70	8.60E-03	-1.57	1.13E-02
hsa-miR-18a	KIAA0999	ILMN_1732343	NM_025164.3	-0.543566	0.65	95.1124	1.39498e-08	-2.03	8.88E-04	-1.66	1.32E-02
hsa-miR-29b	ARL4	ILMN_1775405	NM_005738.2	-0.557279	0.64	7.05493	0.00513312	-2.56	9.29E-03	-2.62	1.33E-03
hsa-miR-32	ZNF385D	ILMN_1710268	NM_024697.1	-0.552304	0.64	6.47808	0.00252223	-2.01	4.53E-04	-1.77	3.08E-03
hsa-miR-92a	ZNF385D	ILMN_1710268	NM_024697.1	-0.523828	0.64	2.2804	0.00903805	-2.01	4.53E-04	-1.77	3.08E-03
hsa-miR-17	PTEN	ILMN_1701134	NM_000314.3	-0.515159	0.62	5.75611	0.000323551	-1.63	1.86E-02	-1.67	1.34E-02
hsa-miR-181b	SLC25A37	ILMN_1715969	NM_016612.1	-0.704732	0.62	3.6453	0.013325	-4.06	2.52E-02	-4.91	8.48E-06
hsa-miR-181d	SLC25A37	ILMN_1715969	NM_016612.1	-0.567781	0.62	2.70727	0.000366883	-4.06	2.52E-02	-4.91	8.48E-06
hsa-miR-20b	PTEN	ILMN_1701134	NM_000314.3	-0.531323	0.62	4.27033	0.00126475	-1.63	1.86E-02	-1.67	1.34E-02
hsa-miR-590-5p	PLEKHA1	ILMN_1662839	NM_001001974.1	-0.678536	0.62	15.4232	3.55552e-06	1.73	1.23E-02	2.34	4.01E-03
hsa-miR-106b	KCNJ10	ILMN_1808272	NM_002241.2	-0.527497	0.61	4.51903	0.000439805	-1.30	5.58E-03	-1.28	2.68E-02
hsa-miR-128	ANK1	ILMN_1684694	NM_020480.2	-0.548385	0.61	5.88351	0.000166211	-2.31	9.46E-03	-2.38	1.50E-08
hsa-miR-19a	ZBTB47	ILMN_1699440	NM_145166.2	-0.637365	0.61	13.2634	1.3489e-06	-1.44	1.56E-02	-1.38	9.16E-03
hsa-miR-19b	ZBTB47	ILMN_1699440	NM_145166.2	-0.685594	0.61	4.76305	0.000166211	-1.44	1.56E-02	-1.38	9.16E-03
hsa-miR-93	KCNJ10	ILMN_1808272	NM_002241.2	-0.50919	0.61	4.92961	0.00140819	-1.30	5.58E-03	-1.28	2.68E-02
hsa-miR-181b	C5orf41	ILMN_1776788	NM_153607.1	-0.626004	0.60	3.6453	0.013325	-2.75	5.95E-05	-2.15	1.90E-04
hsa-miR-181d	C13orf30	ILMN_1797475	NM_182508.1	-0.517298	0.60	2.70727	0.000366883	-1.06	1.53E-04	-1.05	4.09E-03
hsa-miR-128	NR5A2	ILMN_1688932	NM_205860.1	-0.678934	0.57	5.88351	0.000166211	-1.04	5.25E-03	-1.04	2.37E-02
hsa-miR-181d	TMEM71	ILMN_1674402	NM_144649.1	-0.509408	0.57	2.70727	0.000366883	-4.37	2.68E-03	-4.08	2.62E-08
hsa-miR-29b	ST7L	ILMN_1660738	NM_138729.2	-0.569847	0.56	7.05493	0.00513312	1.11	2.12E-02	1.24	1.99E-02
hsa-miR-7	RSBN1	ILMN_1791097	NM_018364.3	-0.589378	0.56	21.1027	0.000101565	-1.56	3.86E-02	-1.58	1.28E-03
hsa-miR-219-5p	MKNK2	ILMN_1654060	NM_199054.1	-0.557632	0.55	13.3453	4.12403e-06	-2.41	9.90E-04	-1.83	2.42E-03
hsa-miR-181b	KANK1	ILMN_1706031	NM_015158.2	-0.538197	0.54	3.6453	0.013325	-1.06	4.56E-03	-1.06	8.90E-04
hsa-miR-137	OPCML	ILMN_1729879	NM_001012393.1	-0.558898	0.53	18.6591	0.0315748	-1.05	8.77E-03	-1.05	9.78E-03
hsa-miR-25	LOC285016	ILMN_1770128	NM_001002919.1	-0.57393	0.53	2.44598	0.0346655	-1.37	6.01E-04	-1.44	3.55E-05
hsa-miR-24	PHF23	ILMN_1746135	NM_024297.1	-0.548358	0.52	1.66523	0.043383	1.63	1.68E-02	1.56	4.68E-02
hsa-miR-497	SIDT1	ILMN_1795118	NM_017699.1	-0.546501	0.51	-21.74	0.00172185	-1.20	4.95E-10	-1.17	1.45E-02
hsa-miR-130b	MTF1	ILMN_1763828	NM_005955.1	-0.517414	0.49	13.7535	2.14798e-06	-1.57	1.87E-04	-1.40	3.12E-02
hsa-miR-181b	FAM46C	ILMN_1713266	NM_017709.2	-0.551479	0.49	3.6453	0.013325	-12.80	1.92E-04	-10.04	3.03E-09
hsa-miR-20a	WNK1	ILMN_1753165	NM_018979.1	-0.522135	0.49	5.54342	0.000133974	-1.69	1.28E-02	-2.08	1.23E-05
hsa-miR-106b	SYT7	ILMN_1776632	NM_004200.2	-0.564241	0.48	4.51903	0.000439805	-1.09	8.21E-03	-1.10	4.79E-07
hsa-miR-17	SYT7	ILMN_1776632	NM_004200.2	-0.559636	0.48	5.75611	0.000323551	-1.09	8.21E-03	-1.10	4.79E-07
hsa-miR-20a	SYT7	ILMN_1776632	NM_004200.2	-0.566773	0.48	5.54342	0.000133974	-1.09	8.21E-03	-1.10	4.79E-07
hsa-miR-20b	SYT7	ILMN_1776632	NM_004200.2	-0.550387	0.48	4.27033	0.00126475	-1.09	8.21E-03	-1.10	4.79E-07
hsa-miR-24	MATR3	ILMN_1815107	NM_018834.4	-0.686126	0.48	1.66523	0.043383	1.40	3.88E-02	1.65	4.16E-02
hsa-miR-93	SYT7	ILMN_1776632	NM_004200.2	-0.574757	0.48	4.92961	0.00140819	-1.09	8.21E-03	-1.10	4.79E-07
hsa-miR-9	PAK2	ILMN_1659878	XM_936511.1	-0.586933	0.47	64.9328	5.20981e-05	-1.16	5.21E-04	-1.22	2.17E-05
hsa-let-7e	KCNJ11	ILMN_1726679	NM_000525.3	-0.610304	0.46	3.78931	0.00282797	-1.17	8.13E-03	-1.26	2.31E-09
hsa-miR-181b	MBNL2	ILMN_1658015	NM_144778.2	-0.512601	0.45	3.6453	0.013325	1.28	2.28E-02	2.19	4.38E-02
hsa-miR-199b-5p	PPP1R12A	ILMN_1739622	NM_002480.1	-0.535811	0.44	-18.26	0.043383	1.26	8.99E-03	1.75	2.40E-02
hsa-miR-29a	CPEB3	ILMN_1755954	NM_014912.3	-0.66328	0.44	2.49345	0.0333588	-2.15	4.00E-04	-1.78	8.65E-05
hsa-miR-29b	CPEB3	ILMN_1755954	NM_014912.3	-0.505285	0.44	7.05493	0.00513312	-2.15	4.00E-04	-1.78	8.65E-05
hsa-miR-590-5p	TGFBR2	ILMN_1726245	NM_001024847.1	-0.589018	0.43	15.4232	3.55552e-06	-4.52	8.13E-03	-2.25	1.72E-02
hsa-miR-9	TGFBR2	ILMN_1726245	NM_001024847.1	-0.525187	0.43	64.9328	5.20981e-05	-4.52	8.13E-03	-2.25	1.72E-02
hsa-miR-145	ABLIM2	ILMN_1758825	NM_032432.2	-0.813573	0.42	-11.62	0.0477004	-2.02	1.03E-02	-1.70	1.08E-02
hsa-miR-24	SECISBP2	ILMN_1736481	NM_024077.2	-0.53731	0.42	1.66523	0.043383	-1.83	5.82E-03	-1.69	3.01E-03
hsa-miR-29a	SNX4	ILMN_1738736	NM_003794.2	-0.691674	0.41	2.49345	0.0333588	1.82	2.64E-02	2.08	4.18E-02
hsa-miR-29b	SNX4	ILMN_1738736	NM_003794.2	-0.629657	0.41	7.05493	0.00513312	1.82	2.64E-02	2.08	4.18E-02
hsa-miR-196a	IGF1	ILMN_1709613	NM_000618.2	-0.592625	0.37	10.4021	1.68209e-07	-1.26	4.12E-03	-1.21	9.95E-03
hsa-miR-590-5p	FAM107B	ILMN_1758672	NM_031453.2	-0.694607	0.36	15.4232	3.55552e-06	-3.38	3.06E-02	-2.85	2.50E-05
hsa-miR-107	RAB1B	ILMN_1664030	NM_030981.1	-0.604626	0.35	2.1495	0.000656717	1.34	3.07E-02	1.27	2.25E-02
hsa-miR-182	RMND5A	ILMN_1714093	NM_022780.2	-0.594609	0.33	4.52103	0.040025	-1.25	4.83E-02	-1.31	1.10E-03
hsa-miR-206	GMFB	ILMN_1752915	NM_004124.2	-0.633175	0.33	-81.15	1.22555e-07	2.09	1.02E-02	1.85	7.62E-03
hsa-miR-181b	CBX7	ILMN_1657361	NM_175709.2	-0.638982	0.32	3.6453	0.013325	-2.19	1.47E-03	-1.89	3.31E-03
hsa-miR-106b	LYST	ILMN_1799951	NM_000081.2	-0.518631	0.30	4.51903	0.000439805	-3.75	4.40E-05	-2.21	2.55E-04
hsa-miR-206	SFRS10	ILMN_1742798	NM_004593.1	-0.576858	0.29	-81.15	1.22555e-07	2.46	1.57E-03	2.64	7.75E-03
hsa-miR-18a	C13orf30	ILMN_1797475	NM_182508.1	-0.552462	0.25	95.1124	1.39498e-08	-1.06	1.53E-04	-1.05	4.09E-03
hsa-miR-18b	C13orf30	ILMN_1797475	NM_182508.1	-0.629775	0.25	46.4816	3.61173e-08	-1.06	1.53E-04	-1.05	4.09E-03
hsa-miR-182	SNX4	ILMN_1738736	NM_003794.2	-0.532059	0.24	4.52103	0.040025	1.82	2.64E-02	2.08	4.18E-02
hsa-miR-139-5p	YWHAG	ILMN_1750145	NM_012479.2	-0.541394	0.16	-9.97	0.000166211	1.41	2.23E-04	2.12	3.93E-02
hsa-miR-181b	ANK1	ILMN_1684694	NM_020480.2	-0.539099	0.16	3.6453	0.013325	-2.31	9.46E-03	-2.38	1.50E-08
hsa-miR-31	CEBPA	ILMN_1715715	NM_004364.2	-0.618187	0.16	35.0156	0.0239381	-5.78	1.89E-03	-3.09	1.52E-02
hsa-miR-19a	FAM46C	ILMN_1713266	NM_017709.2	-0.536631	0.15	13.2634	1.3489e-06	-12.80	1.92E-04	-10.04	3.03E-09
hsa-miR-19b	FAM46C	ILMN_1713266	NM_017709.2	-0.510271	0.15	4.76305	0.000166211	-12.80	1.92E-04	-10.04	3.03E-09
hsa-miR-106a	CYBRD1	ILMN_1712305	NM_024843.2	-0.627988	0.11	7.12553	0.000159156	-4.45	1.01E-02	-2.62	7.34E-03
hsa-miR-106b	CYBRD1	ILMN_1712305	NM_024843.2	-0.817914	0.11	4.51903	0.000439805	-4.45	1.01E-02	-2.62	7.34E-03
hsa-miR-17	CYBRD1	ILMN_1712305	NM_024843.2	-0.600386	0.11	5.75611	0.000323551	-4.45	1.01E-02	-2.62	7.34E-03
hsa-miR-20a	CYBRD1	ILMN_1712305	NM_024843.2	-0.610093	0.11	5.54342	0.000133974	-4.45	1.01E-02	-2.62	7.34E-03
hsa-miR-20b	CYBRD1	ILMN_1712305	NM_024843.2	-0.547663	0.11	4.27033	0.00126475	-4.45	1.01E-02	-2.62	7.34E-03
hsa-miR-93	CYBRD1	ILMN_1712305	NM_024843.2	-0.840423	0.11	4.92961	0.00140819	-4.45	1.01E-02	-2.62	7.34E-03
hsa-miR-106a	BNIP3L	ILMN_1718961	NM_004331.2	-0.616335	0.1	7.12553	0.000159156	-3.11	8.89E-04	-3.29	7.23E-05
hsa-miR-106b	BNIP3L	ILMN_1718961	NM_004331.2	-0.559815	0.1	4.51903	0.000439805	-3.11	8.89E-04	-3.29	7.23E-05
hsa-miR-129-5p	ESR1	ILMN_1678535	NM_000125.2	-0.538231	0.1	4.39925	0.017573	-1.82	8.66E-05	-1.60	5.09E-06
hsa-miR-139-5p	YWHAQ	ILMN_1674385	NM_006826.2	-0.511113	0.1	-9.97	0.000166211	1.76	2.53E-02	1.53	1.25E-02
hsa-miR-17	BNIP3L	ILMN_1718961	NM_004331.2	-0.608589	0.1	5.75611	0.000323551	-3.11	8.89E-04	-3.29	7.23E-05
hsa-miR-20a	BNIP3L	ILMN_1718961	NM_004331.2	-0.633251	0.1	5.54342	0.000133974	-3.11	8.89E-04	-3.29	7.23E-05
hsa-miR-20b	BNIP3L	ILMN_1718961	NM_004331.2	-0.569652	0.1	4.27033	0.00126475	-3.11	8.89E-04	-3.29	7.23E-05
hsa-miR-93	BNIP3L	ILMN_1718961	NM_004331.2	-0.583926	0.1	4.92961	0.00140819	-3.11	8.89E-04	-3.29	7.23E-05
hsa-miR-129*	SPRY4	ILMN_1741168		-0.56229		2.88211	0.0344065
hsa-miR-150*	TTN	ILMN_1769416		-0.549542		-5.52	1.87791e-06
hsa-miR-17*	C1orf122	ILMN_1786273		-0.530261		4.01861	0.000918084
hsa-miR-20a*	C13orf30	ILMN_1797475		-0.685899		6.3781	0.00320733
hsa-miR-20a*	PTGS1	ILMN_1708275		-0.734238		6.3781	0.00320733
hsa-miR-21*	CAMK2A	ILMN_1666445		-0.517699		21.6989	0.00322559
hsa-miR-21*	PIK3R3	ILMN_1692895		-0.504061		21.6989	0.00322559
hsa-miR-21*	PIP3-E	ILMN_1796497		-0.550684		21.6989	0.00322559
hsa-miR-21*	PPT1	ILMN_1669273		-0.593866		21.6989	0.00322559
hsa-miR-21*	RTN3	ILMN_1651652		-0.570579		21.6989	0.00322559
hsa-miR-221*	PHTF2	ILMN_1698220		-0.542683		9.64234	0.00935953
hsa-miR-25	EOMES	ILMN_1760509	NM_005442.2	-0.55785		2.44598	0.0346655	-2.06	6.15E-03	-1.90	2.37E-02
hsa-miR-29b-1*	PIH1D2	ILMN_1769453		-0.534998		9.15206	0.00697083
hsa-miR-29b-1*	TNRC6B	ILMN_1726786		-0.575897		9.15206	0.00697083
hsa-miR-335*	RUNX1T1	ILMN_1694734		-0.500972		-7.65	0.0123559
hsa-miR-7-1*	DMD	ILMN_1761812		-0.623759		10.3298	7.31751e-06
hsa-miR-7-1*	EDEM3	ILMN_1774063		-0.587039		10.3298	7.31751e-06
hsa-miR-7-1*	EPB41L4B	ILMN_1810051		-0.747682		10.3298	7.31751e-06
hsa-miR-7-1*	MAP3K5	ILMN_1726547		-0.688434		10.3298	7.31751e-06
hsa-miR-7-1*	QSOX1	ILMN_1758229		-0.613789		10.3298	7.31751e-06
hsa-miR-7-1*	ZBTB47	ILMN_1699440		-0.577803		10.3298	7.31751e-06
hsa-miR-9*	PTEN	ILMN_1701134		-0.573737		41.8987	8.82407e-05
hsa-miR-93*	SEC62	ILMN_1762003		-0.568089		4.36632	0.000638228
hsa-miR-96	EIF4EBP2	ILMN_1762728	NM_004096.3	-0.515103		17.9635	2.03411e-05	-2.66	7.67E-03	-1.54	1.91E-02
hsa-miR-125a-3p	ZNFN1A1	ILMN_1676575	NM_006060.2	-0.526731	NA	-4.75	3.84849e-06	-4.56	4.71E-05	-3.61	2.17E-10
hsa-miR-128	GALNTL2	ILMN_1813104	NM_054110.2	-0.529881	NA	5.88351	0.000166211	-1.68	1.47E-02	-1.61	1.22E-03
hsa-miR-130b	C14orf103	ILMN_1735006	NM_018036.4	-0.502069	NA	13.7535	2.14798e-06	1.08	2.42E-03	1.27	1.12E-02
hsa-miR-149	SLC25A37	ILMN_1715969	NM_016612.1	-0.66867	NA	7.49381	7.12566e-05	-4.06	2.52E-02	-4.91	8.48E-06
hsa-miR-17	MLF2	ILMN_1671885	NM_005439.1	-0.581371	NA	5.75611	0.000323551	2.10	3.87E-02	1.93	2.39E-03
hsa-miR-181b	PPAP2B	ILMN_1688868	NM_003713.3	-0.507219	NA	3.6453	0.013325	-2.91	1.16E-02	-1.97	2.79E-03
hsa-miR-196a	BRIP1	ILMN_1760757	NM_032043.1	-0.502441	NA	10.4021	1.68209e-07	1.06	4.41E-03	1.05	4.23E-02
hsa-miR-202	DMD	ILMN_1761812	NM_004019.1	-0.70788	NA	-2.75	0.00115566	-1.28	2.52E-02	-1.29	4.86E-03
hsa-miR-202	GALNT4	ILMN_1739297	NM_003774.3	-0.572413	NA	-2.75	0.00115566	-1.62	2.73E-02	-1.81	7.27E-06
hsa-miR-20a	MLF2	ILMN_1671885	NM_005439.1	-0.632539	NA	5.54342	0.000133974	2.10	3.87E-02	1.93	2.39E-03
hsa-miR-370	CCNJ	ILMN_1813431	NM_019084.2	-0.568615	NA	-2.27	0.0321604	1.11	3.51E-02	1.11	4.34E-02
hsa-miR-374a	PPAP2B	ILMN_1688868	NM_003713.3	-0.527313	NA	4.03965	0.000133974	-2.91	1.16E-02	-1.97	2.79E-03
hsa-miR-374b	PPAP2B	ILMN_1688868	NM_003713.3	-0.672916	NA	3.29231	0.000116936	-2.91	1.16E-02	-1.97	2.79E-03
hsa-miR-421	C5orf41	ILMN_1776788	NM_153607.1	-0.655788	NA	6.10457	1.89555e-05	-2.75	5.95E-05	-2.15	1.90E-04
hsa-miR-421	PFKFB2	ILMN_1723436	NM_001018053.1	-0.544895	NA	6.10457	1.89555e-05	-1.33	1.02E-03	-1.34	5.04E-07
hsa-miR-421	SORBS1	ILMN_1749792	NM_015385.1	-0.604251	NA	6.10457	1.89555e-05	-9.30	2.32E-05	-7.92	1.74E-12
hsa-miR-486-5p	IGF1	ILMN_1709613	NM_000618.2	-0.586064	NA	-41.14	1.8067e-10	-1.26	4.12E-03	-1.21	9.95E-03
hsa-miR-494	PIK3R3	ILMN_1692895	NM_003629.2	-0.54592	NA	-2.51	0.0042046	1.09	3.92E-02	1.12	1.15E-02
hsa-miR-497	LOC400793	ILMN_1681732	XM_378908.2	-0.5258	NA	-21.74	0.00172185	-1.12	2.90E-04	-1.15	1.01E-09
hsa-miR-542-3p	ASXL2	ILMN_1698968	NM_018263.3	-0.567935	NA	8.28425	0.00513312	-1.56	2.65E-02	-1.71	3.03E-03
