# Supplementary material for: Modulation of the Osteosarcoma Expression Phenotype by MicroRNAs
Source: PLoS One. 2012 Oct 25;7(10):e48086. doi: 10.1371/journal.pone.0048086 (PMC3485010; doi:10.1371/journal.pone.0048086)
Supplement: Table S6 — Pearson’s correlation ( r ) between miRNAs and the putative target gene PTEN . (XLS) [file pone.0048086.s007.xls]

## Sheet: Sheet1
Supporting Information Table S6
Pearson’s correlation (r) between miRNAs and the putative target gene PTEN
mRNA	miRNA	r
PTEN	miR-9*	-0.57
PTEN	hsa-miR-20b	-0.53
PTEN	hsa-miR-92a	-0.52
PTEN	hsa-miR-17	-0.52
PTEN	hsa-miR-301b	-0.5
PTEN	hsa-miR-106a	-0.5
PTEN	hsa-miR-26b	-0.47
PTEN	hsa-miR-20a	-0.46
PTEN	hsa-miR-130b	-0.44
PTEN	hsa-miR-301a	-0.42
PTEN	hsa-miR-19b	-0.41
PTEN	hsa-miR-19a	-0.37
PTEN	hsa-miR-93	-0.21
PTEN	hsa-miR-106b	-0.12
PTEN	hsa-miR-25	-0.09
